# Supplementary material for: MiRNA expression profiling and clinical implications in prostate cancer across various stages
Source: Sci Rep. 2025 Mar 5;15:7771. doi: 10.1038/s41598-025-92091-9 (PMC11882840; doi:10.1038/s41598-025-92091-9)
Supplement: Supplementary file 2 — Supplementary Material 2 [file 41598_2025_92091_MOESM2_ESM.xlsx]

## Sheet: Sheet1
late-stage metastasis PCa VS Benign prostatic hyperplasia
sRNA	log2FoldChange	pval
hsa-let-7b-3p	2.3591	0.00766929
hsa-let-7d-3p	2.60022	0.00174537
hsa-miR-1273h-3p	2.72201	0.034487
hsa-miR-130b-3p	3.45549	0.00217136
hsa-miR-138-5p	3.13099	0.0399006
hsa-miR-150-5p	2.07576	0.00201654
hsa-miR-17-5p	1.68272	0.0470881
hsa-miR-18a-3p	3.8212	0.000691678
hsa-miR-210-3p	1.80249	0.0433718
hsa-miR-210-5p	2.98149	0.00259171
hsa-miR-331-3p	1.9951	0.00845857
hsa-miR-346	3.51944	0.001084
hsa-miR-3605-3p	1.80652	0.0414356
hsa-miR-3943	5.17164	0.0256477
hsa-miR-425-5p	1.90706	0.00645918
hsa-miR-6715b-3p	4.77098	0.0372011
hsa-miR-619-5p	2.47859	0.044581
hsa-miR-625-3p	2.79602	0.00234074
hsa-miR-625-5p	4.25343	2.61824e-05
hsa-miR-6716-3p	1.93479	0.0424939
hsa-miR-6842-3p	1.71112	0.0196821
hsa-miR-708-5p	1.79236	0.0484214
novel_551	5.58864	0.0212533
local invasion PCa VS Benign prostatic hyperplasia
sRNA	log2FoldChange	pval
hsa-let-7d-3p	2.29836	0.0392402
hsa-miR-106a-3p	3.31908	0.0485657
hsa-miR-1185-1-3p	-4.71043	0.0406511
hsa-miR-12136	2.47836	0.0465448
hsa-miR-1251-5p	3.31087	0.036289
hsa-miR-135a-5p	2.65318	0.0463039
hsa-miR-141-3p	3.06413	0.0128513
hsa-miR-141-5p	2.4415	0.0483636
hsa-miR-182-3p	3.82343	0.0208859
hsa-miR-184	-2.25237	0.0207527
hsa-miR-205-5p	-2.62087	0.0196401
hsa-miR-20a-5p	2.15995	0.0484343
hsa-miR-4433a-3p	-4.94259	0.0104498
hsa-miR-4433b-5p	-4.94259	0.0104498
hsa-miR-4521	-2.70693	0.0330616
hsa-miR-4677-3p	3.10886	0.0369461
hsa-miR-6715b-3p	4.34938	0.0454981
hsa-miR-7-1-3p	2.72514	0.0354211
hsa-miR-873-5p	-3.29175	0.0474485
hsa-miR-96-5p	2.77443	0.0276247
novel_417	3.85971	0.0134469
early localized PCa VS Benign prostatic hyperplasia
sRNA	log2FoldChange	pval
hsa-let-7i-5p	-1.61424	0.0491935
hsa-miR-12136	2.14825	0.0430158
hsa-miR-1260a	-4.57396	0.0277242
hsa-miR-1260b	-2.45209	0.0223572
hsa-miR-130a-5p	-2.44954	0.0301897
hsa-miR-130b-3p	2.52754	0.0369418
hsa-miR-17-5p	1.4533	0.0409678
hsa-miR-200b-3p	-2.35128	0.0150788
hsa-miR-200b-5p	-3.42131	0.000142178
hsa-miR-205-5p	-3.06122	0.00105197
hsa-miR-212-5p	-1.88299	0.0362425
hsa-miR-221-3p	-1.40761	0.0412112
hsa-miR-222-3p	-1.39204	0.0473526
hsa-miR-224-5p	-1.53229	0.0320206
hsa-miR-23b-5p	-1.70682	0.0329252
hsa-miR-374a-5p	1.57462	0.0425225
hsa-miR-377-3p	3.62619	0.0121549
hsa-miR-378d	-1.97162	0.0311354
hsa-miR-425-5p	1.74706	0.016597
hsa-miR-431-3p	3.6006	0.0434505
hsa-miR-4433a-3p	-4.88055	0.00695023
hsa-miR-4433b-5p	-4.88055	0.00695023
hsa-miR-449a	3.91222	0.0491835
hsa-miR-449c-5p	5.66117	0.00230574
hsa-miR-4521	-3.70248	0.00232597
hsa-miR-505-5p	-2.56962	0.0297335
hsa-miR-542-3p	2.6064	0.0166137
hsa-miR-612	5.21544	0.0483315
hsa-miR-6715b-3p	5.86409	0.000396846
hsa-miR-7-1-3p	1.83248	0.0430517
hsa-miR-92a-1-5p	-3.27402	0.032108
hsa-miR-92b-5p	-2.91555	0.0235221
novel_434	-4.76683	0.0455238
